# Supplementary material for: Efficacy and Safety of Nutrient Supplements for Glycaemic Control and Insulin Resistance in Type 2 Diabetes: An Umbrella Review and Hierarchical Evidence Synthesis
Source: Nutrients. 2022 May 30;14(11):2295. doi: 10.3390/nu14112295 (PMC9182772; doi:10.3390/nu14112295)
Supplement: Supplementary file 1 [file nutrients-14-02295-s001.zip]

Archive with 1 entries (1 files):
- nutrients-1733734-supplementary.pdf
